# Supplementary material for: Sesquiterpenes from Streptomyces qinglanensis and Their Cytotoxic Activity
Source: Mar Drugs. 2023 Jun 16;21(6):361. doi: 10.3390/md21060361 (PMC10305546; doi:10.3390/md21060361)
Supplement: Supplementary file 1 [file marinedrugs-21-00361-s001.zip]

Archive with 1 entries (1 files):
- marinedrugs-2448841-supplementary.pdf
